# Supplementary material for: Pyrethroid Treatment of Cattle for Tsetse Control: Reducing Its Impact on Dung Fauna
Source: PLoS Negl Trop Dis. 2015 Mar 4;9(3):e0003560. doi: 10.1371/journal.pntd.0003560 (PMC4349886; doi:10.1371/journal.pntd.0003560)
Supplement: S1 Spreadsheet — (XLS) [file pntd.0003560.s001.xls]

## Sheet: Sheet 1
DATA ON WHICH THE FIGURES ARE BASED
Fig. 1		Decatix vs SpotOn at whole-body doses
	Treatments, replicates and cattle
	Treatments		Reps	Different
				cattle
	Decatix (All over)		8	7
	Spoton (Back)		6	6
	Spoton (Flank)		3	3
	Daily bioassay data for each treatment
	Days	Decatix (All over)				SpotOn (Back)				SpotOn (Flank)
		Dead	Alive	Total	% dead	Dead	Alive	Total	% dead	Dead	Alive	Total	% dead
	0.25	7	158	165	4.24242	204	70	274	74.4526	4	39	43	9.30233
	0.75	36	168	204	17.6471	24	42	66	36.3636	12	23	35	34.2857
	1.5	33	261	294	11.2245	139	170	309	44.9838	266	83	349	76.2178
	2.5	43	298	341	12.61	117	124	241	48.5477	93	48	141	65.9574
	3.5	52	380	432	12.037	128	149	277	46.2094	97	91	188	51.5957
	4.5	33	327	360	9.16667	72	153	225	32	104	67	171	60.8187
	5.5	15	328	343	4.37318	56	131	187	29.9465	98	52	150	65.3333
	6.5	24	364	388	6.18557	58	137	195	29.7436	39	68	107	36.4486
	7.5	24	415	439	5.46697	197	274	471	41.8259	44	211	255	17.2549
	8.5	28	405	433	6.46651	57	243	300	19	22	339	361	6.09418
	9.5	22	383	405	5.4321	62	311	373	16.622	54	153	207	26.087
	10.5	13	422	435	2.98851	22	265	287	7.66551	24	236	260	9.23077
	11.5	16	379	395	4.05063	57	269	326	17.4847	25	231	256	9.76562
	12.5	34	365	399	8.5213	17	214	231	7.35931	33	259	292	11.3014
	13.5	26	205	231	11.2554	27	216	243	11.1111	20	167	187	10.6952
	14.5	14	215	229	6.11354	18	73	91	19.7802	6	117	123	4.87805
	15.5	2	119	121	1.65289	0	30	30	0	0	63	63	0
Fig. 2		5 ml of SpotOn given in various ways
	Treatments, replicates and cattle
	Treatments		Reps	Different
				cattle
	SpotOn (Oral)		3	3
	Spoton (Tail)		3	3
	Spoton (Shoulder)		3	3
	Daily bioassay data for each treatment
	Days	SpotOn (Oral)				SpotOn (Tail)				SpotOn (Shoulder)
		Dead	Alive	Total	% dead	Dead	Alive	Total	% dead	Dead	Alive	Total	% dead
	0.25	0	52	52	0	18	12	30	60	1	78	79	1.26582
	0.75	16	8	24	66.6667	9	42	51	17.6471	3	61	64	4.6875
	1.5	157	55	212	74.0566	9	51	60	15	1	54	55	1.81818
	2.5	41	31	72	56.9444	9	47	56	16.0714	5	60	65	7.69231
	3.5	52	35	87	59.7701	6	54	60	10	0	64	64	0
	4.5	25	71	96	26.0417	9	84	93	9.67742	4	116	120	3.33333
	5.5	20	61	81	24.6914	27	54	81	33.3333	2	52	54	3.7037
	6.5	0	87	87	0	19	60	79	24.0506	0	79	79	0
	7.5	0	111	111	0	5	66	71	7.04225	1	105	106	0.943396
	8.5	1	61	62	1.6129	1	57	58	1.72414	0	83	83	0
	9.5	2	70	72	2.77778	0	89	89	0	0	69	69	0
	10.5	0	81	81	0	5	92	97	5.15464	0	51	51	0
	11.5	0	49	49	0	14	66	80	17.5	0	52	52	0
	12.5	2	51	53	3.77358	5	81	86	5.81395	0	42	42	0
	13.5	0	67	67	0	0	10	10	0	0	11	11	0
	14.5	0	12	12	0	3	35	38	7.89474	0	22	22	0
	15.5	0	23	23	0	0	35	35	0	0	40	40	0
Fig. 3		SpotOn and Decatix given orally at various mg of active ingredient per kg of body weight
	Summary
	Formul-	Treat-	Kg of	mg	ppm	Data for 6 hrs to 7 days
	ation	ment	body wt	of ai	ai/bdwt	Dead	Alive	Total	% dead
	SpotOn	1	420	50	0.119048	134	154	288	46.5278
		2	365	50	0.136986	79	121	200	39.5
		3	160	50	0.3125	98	73	171	57.3099
		4	190	50	0.263158	36	19	55	65.4545
		5	430	10	0.0232558	22	60	82	26.8293
		6	215	10	0.0465116	19	52	71	26.7606
		7	160	10	0.0625	32	16	48	66.6667
		8	485	2	0.00412371	16	47	63	25.3968
		9	190	2	0.0105263	17	64	81	20.9877
		10	430	2	0.00465116	9	20	29	31.0345
	Decatix	1	160	50	0.3125	84	46	130	64.6154
		2	420	50	0.119048	85	44	129	65.8915
		3	215	50	0.232558	66	6	72	91.6667
		4	500	50	0.1	27	26	53	50.9434
		5	215	10	0.0465116	34	53	87	39.0805
		6	430	10	0.0232558	27	71	98	27.551
		7	160	10	0.0625	32	79	111	28.8288
		8	190	2	0.0105263	15	80	95	15.7895
		9	485	2	0.00412371	10	68	78	12.8205
		10	420	2	0.0047619	12	17	29	41.3793
	Daily bioassay data for SpotOn
	Data in blue are those actually used for Fig. 3
	Days	Treatment 1			Treatment 2			Treatment 3			Treatment 4			Treatment 5			Treatment 6			Treatment 7			Treatment 8			Treatment 9			Treatment 10
		Dead	Alive	Total	Dead	Alive	Total	Dead	Alive	Total	Dead	Alive	Total	Dead	Alive	Total	Dead	Alive	Total	Dead	Alive	Total	Dead	Alive	Total	Dead	Alive	Total	Dead	Alive	Total
	0.25	0	34	34	0	12	12	0	6	6	0	2	2	0	2	2	0	1	1	0	3	3	0	1	1	0	3	3	1	3	4
	0.75	5	2	7	3	6	9	8	0	8	5	1	6	0	2	2	0	3	3	3	4	7	1	3	4	0	4	4	0	2	2
	1.5	96	45	141	35	4	39	26	6	32	12	0	12	5	16	21	3	13	16	13	0	13	5	6	11	8	14	22	3	6	9
	2.5	10	14	24	24	14	38	7	3	10	5	0	5	16	5	21	4	9	13	2	5	7	7	8	15	0	7	7	6	1	7
	3.5	9	16	25	13	10	23	30	9	39	8	3	11	0	7	7	0	14	14	7	0	7	3	7	10	6	9	15	0	0	0	Data actually used for Fig. 3
	4.5	8	17	25	3	43	46	14	11	25	5	10	15	0	12	12	4	4	8	0	6	6	0	9	9	2	4	6	0	4	4
	5.5	6	13	19	1	29	30	13	19	32	1	3	4	1	13	14	4	3	7	5	0	5	0	11	11	0	19	19	0	3	3
	6.5	0	47	47	0	15	15	0	25	25	0	2	2	0	5	5	4	6	10	2	1	3	0	3	3	1	7	8	0	4	4
	7.5	0	41	41	0	41	41	0	29	29	0	1	1	2	6	8	0	10	10	0	2	2	1	14	15	1	9	10	0	4	4
	8.5	0	26	26	0	14	14	1	21	22	0	3	3	3	8	11	1	13	14	0	6	6	0	6	6	1	8	9	0	6	6
	9.5	0	20	20	0	24	24	2	26	28	0	9	9	1	3	4	0	6	6	0	4	4	0	8	8	0	1	1	0	5	5
	10.5	0	37	37	0	31	31	0	13	13	0	3	3	0	4	4	0	7	7	0	5	5	0	7	7	0	17	17	0	9	9
	11.5	0	12	12	0	20	20	0	17	17				0	12	12	0	12	12				1	0	1	0	13	13				Data to show that there was little mortality after 7 days
	12.5	0	16	16	0	15	15	2	20	22				0	8	8	0	5	5				2	11	13	0	9	9
	13.5							0	67	67				0	8	8	0	4	4				0	7	7	0	2	2
	14.5							0	12	12				0	16	16	0	13	13				0	9	9	0	10	10
	15.5							0	23	23							0	4	4				0	9	9	0	9	9
	Daily bioassay data for Decatix
	Data in blue are those actually used for Fig. 3
	Days	Treatment 1			Treatment 2			Treatment 3			Treatment 4			Treatment 5			Treatment 6			Treatment 7			Treatment 8			Treatment 9			Treatment 10
		Dead	Alive	Total	Dead	Alive	Total	Dead	Alive	Total	Dead	Alive	Total	Dead	Alive	Total	Dead	Alive	Total	Dead	Alive	Total	Dead	Alive	Total	Dead	Alive	Total	Dead	Alive	Total
	0.25	0	10	10	0	7	7	0	0	0	0	0	0	0	3	3	0	4	4	0	7	7	0	1	1	0	2	2	0	4	4
	0.75	0	3	3	10	3	13	4	1	5	0	0	0	0	2	2	1	3	4	0	2	2	0	6	6	7	8	15	0	3	3
	1.5	16	4	20	8	8	16	24	0	24	11	0	11	16	2	18	5	14	19	5	9	14	5	7	12	0	9	9	8	4	12
	2.5	16	9	25	20	7	27	17	0	17	2	4	6	10	17	27	4	8	12	10	7	17	1	21	22	1	14	15	0	0	0
	3.5	24	6	30	18	4	22	9	0	9	6	5	11	5	8	13	6	5	11	11	16	27	9	19	28	1	13	14	0	1	1	Data actually used for Fig. 3
	4.5	6	10	16	7	3	10	8	0	8	5	4	9	0	11	11	4	20	24	4	23	27	0	11	11	0	12	12	4	1	5
	5.5	14	7	21	13	11	24	4	0	4	2	8	10	2	6	8	1	12	13	0	14	14	0	7	7	0	1	1	0	1	1
	6.5	8	7	15	9	8	17	0	5	5	1	5	6	1	7	8	6	9	15	2	8	10	0	9	9	1	11	12	0	7	7
	7.5	0	9	9	2	9	11	1	2	3	0	4	4	0	4	4	2	2	4	0	4	4	3	1	4	1	15	16	0	1	1
	8.5	2	11	13	3	10	13	0	2	2	0	3	3	1	6	7	1	6	7	2	6	8	1	10	11	1	2	3	0	4	4
	9.5	0	14	14	1	14	15	0	1	1	0	8	8	0	4	4	1	6	7	0	18	18	1	15	16	0	9	9	0	0	0
	10.5	1	9	10	1	7	8	0	2	2	0	2	2	0	7	7	0	15	15	0	5	5	2	6	8	0	11	11	0	3	3
	11.5	3	15	18	0	7	7							1	7	8	0	5	5	0	12	12	0	7	7	0	11	11				Data to show that there was little mortality after 7 days
	12.5	0	28	28	0	5	5							0	7	7	0	12	12	0	8	8	0	18	18	0	2	2
	13.5	0	6	6	0	6	6							0	16	16	0	7	7	0	9	9	0	12	12	0	9	9
	14.5	0	16	16	0	8	8							0	12	12	0	2	2	0	11	11	0	6	6	0	4	4
	15.5	0	14	14	0	7	7							0	8	8	0	10	10	0	17	17	0	10	10	0	16	16
Fig. 4		Decatix sprayed all over or on legs+belly or legs only
	Treatments, replicates and cattle
	Treatments		Reps	Different
				cattle
	All over		3	3
	Legs and belly		3	3
	Legs only		3	3
	Daily bioassay data for each treatment
	Days	Decatix (All over)				Decatix (Legs and belly)				Decatic (Legs only)
		Dead	Alive	Total	% dead	Dead	Alive	Total	% dead	Dead	Alive	Total	% dead
	0.25	0	72	72	0	0	37	37	0	0	61	61	0
	0.75	24	111	135	17.7778	6	77	83	7.22892	0	29	29	0
	1.5	17	110	127	13.3858	0	84	84	0	0	130	130	0
	2.5	19	168	187	10.1604	2	258	260	0.769231	0	292	292	0
	3.5	46	265	311	14.791	3	163	166	1.80723	0	273	273	0
	4.5	23	213	236	9.74576	1	147	148	0.675676	2	199	201	0.995025
	5.5	3	176	179	1.67598	2	214	216	0.925926	0	279	279	0
	6.5	14	158	172	8.13953	4	355	359	1.11421	0	168	168	0
	7.5	11	145	156	7.05128	0	145	145	0	2	139	141	1.41844
	8.5	3	54	57	5.26316	1	174	175	0.571429	0	160	160	0
	9.5	2	146	148	1.35135	0	131	131	0	0	167	167	0
	10.5	5	92	97	5.15464	0	159	159	0	0	148	148	0
	11.5	1	110	111	0.900901	0	158	158	0	0	145	145	0
	12.5	1	122	123	0.813008	1	176	177	0.564972	0	106	106	0
	13.5	3	50	53	5.66038	0	84	84	0	0	115	115	0
	14.5	0	41	41	0	0	113	113	0	0	197	197	0
	15.5	2	50	52	3.84615	0	131	131	0	0	149	149	0
	16.5	0	17	17	0	0	74	74	0	0	32	32	0
Fig. 5		Decatix sprayed on legs only at intervals of 1, 5 and 25 days
	Treatments, replicates and cattle
	Spray interval		Reps	Different
				cattle
	1 day		3	3
	5 days		3	3
	25 days		3	3
	Daily bioassay data for each treatment
	Data in red are those for dung dropped within 24h of spraying
	Days	I day interval				5 day interval				25 day interval
		Dead	Alive	Total	% dead	Dead	Alive	Total	% dead	Dead	Alive	Total	% dead
	0.25	5	178	183	2.73224	0	161	161	0	9	134	143	6.29371
	0.75	9	74	83	10.8434	4	73	77	5.19481	5	108	113	4.42478
	1.5	16	207	223	7.17489	2	164	166	1.20482	3	297	300	1
	2.5	11	160	171	6.43275	0	106	106	0	2	160	162	1.23457
	3.5	21	157	178	11.7978	1	127	128	0.78125	0	131	131	0
	4.5	26	100	126	20.6349	1	102	103	0.970874	0	122	122	0
	5.5	25	84	109	22.9358	5	113	118	4.23729	0	168	168	0
	6.5	38	101	139	27.3381	1	187	188	0.531915	0	238	238	0
	7.5	26	137	163	15.9509	0	147	147	0	0	224	224	0
	8.5	32	133	165	19.3939	0	211	211	0	0	239	239	0
	9.5	35	121	156	22.4359	0	247	247	0	0	396	396	0
	10.5	76	150	226	33.6283	1	286	287	0.348432	0	271	271	0
	11.5	60	102	162	37.037	0	174	174	0	0	242	242	0
	12.5	53	93	146	36.3014	3	264	267	1.1236	0	331	331	0
	13.5	77	113	190	40.5263	3	203	206	1.45631	0	200	200	0
	14.5	73	92	165	44.2424	1	148	149	0.671141	0	109	109	0
	15.5	73	99	172	42.4419	3	230	233	1.28755	0	237	237	0
	16.5	62	65	127	48.8189	3	102	105	2.85714	0	73	73	0
	17.5	80	62	142	56.338	0	66	66	0	1	101	102	0.980392
	18.5	53	49	102	51.9608	0	104	104	0	0	70	70	0
	19.5	45	73	118	38.1356	0	89	89	0	0	106	106	0
	20.5	85	82	167	50.8982	0	85	85	0	0	85	85	0
	21.5	125	58	183	68.306	2	104	106	1.88679	0	78	78	0
	22.5	85	73	158	53.7975	2	87	89	2.24719	0	105	105	0
	23.5	132	51	183	72.1311	0	82	82	0	0	87	87	0
	24.5	83	72	155	53.5484	0	52	52	0	0	84	84	0
	END OF SHEET
